# Supplementary material for: Exploring Tomato Fruit Viromes through Transcriptome Data Analysis
Source: Viruses. 2023 Oct 24;15(11):2139. doi: 10.3390/v15112139 (PMC10674750; doi:10.3390/v15112139)
Supplement: Supplementary file 1 [file viruses-15-02139-s001.zip]

Archive with 2 entries (2 files):
- Supplementary tables.xlsx
- Figure S1.pdf
