# Supplementary material for: Exploring Tomato Fruit Viromes through Transcriptome Data Analysis
Source: Viruses. 2023 Oct 24;15(11):2139. doi: 10.3390/v15112139 (PMC10674750; doi:10.3390/v15112139)
Supplement: Supplementary file 1 [file viruses-15-02139-s001.zip › Supplementary tables.xlsx]

## Sheet: Table S1
Table S1. Summary of RNA sequencing data for tomato fruit virome study.
Index	Library name	Sample name	Acc. No.	Total Size (Mb)	Total reads	Total Bases
1	T13	C-6H-R1	SRR6234985	728.76	4313605	1302708710
2	T14	C-6H-R2	SRR6234986	729.76	4380474	1322903148
3	T23	C-6H-R3	SRR7668114	974.16	13866147	2800961694
4	T09	C-2D-R1	SRR6234981	504.17	2994673	904391246
5	T10	C-2D-R2	SRR6234982	504.23	3039970	918070940
6	T21	C-2D-R3	SRR7668112	991.27	14139282	2856134964
7	T11	C-5D-R1	SRR6234983	3702.84	17555789	5301848278
8	T12	C-5D-R2	SRR6234984	3754.2	18051751	5451628802
9	T22	C-5D-R3	SRR7668113	981.37	13900087	2807817574
10	T15	C-7D-R1	SRR6234987	2678.67	12717044	3840547288
11	T16	C-7D-R2	SRR6234988	2782.75	13398123	4046233146
12	T24	C-7D-R3	SRR7668115	1100.8	15760152	3183550704
13	T05	S-6H-R1	SRR6234977	726.9	4296188	1297448776
14	T06	S-6H-R2	SRR6234978	728.35	4366397	1318651894
15	T19	S-6H-R3	SRR7668110	999.13	14221106	2872663412
16	T01	S-2D-R1	SRR6234973	727.46	4310309	1301713318
17	T02	S-2D-R2	SRR6234974	727.07	4372030	1320353060
18	T17	S-2D-R3	SRR7668108	1061.91	15054823	3041074246
19	T03	S-5D-R1	SRR6234975	3254.18	15454298	4667197996
20	T04	S-5D-R2	SRR6234976	3292.17	15879077	4795481254
21	T18	S-5D-R3	SRR7668109	1032.03	14526629	2934379058
22	T07	S-7D-R1	SRR6234979	3209.81	15219618	4596324636
23	T08	S-7D-R2	SRR6234980	3351.17	16112422	4865951444
24	T20	S-7D-R3	SRR7668111	960.1	13655046	2758319292

## Sheet: Table S2
Table S2. Summary of virus identification from 24 tomato transcriptomes.
Library name	Acc. No.	Acc. No. for Virus	Virus Name	No. of Contigs	Min Contig Len	Max Contig Len		Name	Length	Bases	Coverage	Reads	RPKM	Frags	FPKM
T01	SRR6234973	NC_007341.1	Tomato chlorosis virus RNA2	1	.	287		NC_007341.1	8247	1195	0.1449	8	3190.95	4	3190.95
T01	SRR6234973	NC_004005.1	Tomato yellow leaf curl virus	3	304	1469		NC_004005.1	2781	39473	14.1938	296	350120	148	350120
T01	SRR6234974	NC_004005.1	Tomato yellow leaf curl virus	2	654	2531		NC_004005.1	2781	40461	14.5491	289	354674	144	354657
T03	SRR6234975	NC_011591.1	Southern tomato virus	1	.	3430		NC_011591.1	3437	1225243	356.486	8539	284358	4269	284357
T04	SRR6234976	NC_011591.1	Southern tomato virus	7	242	3435		NC_011591.1	3437	1246496	362.67	8699	285246	4349	285245
T05	SRR6234977	NC_004005.1	Tomato yellow leaf curl virus	5	645	1065		NC_004005.1	2781	44985	16.1758	320	352965	160	352965
T06	SRR6234978	NC_004005.1	Tomato yellow leaf curl virus	2	730	2557		NC_004005.1	2781	39926	14.3567	283	354571	141	354554
T07	SRR6234979	NC_004005.1	Tomato yellow leaf curl virus	4	356	1056		NC_004005.1	2781	158130	56.8608	1123	54414.7	561	54373.6
T07	SRR6234979	NC_007340.1	Tomato chlorosis virus RNA1	12	210	805		NC_007340.1	8595	24804	2.8859	344	5393.24	172	5393.97
T07	SRR6234979	NC_007341.1	Tomato chlorosis virus RNA2	2	1376	7022		NC_007341.1	8247	159633	19.3565	1119	18284	559	18270.1
T07	SRR6234979	NC_011591.1	Southern tomato virus	2	500	3469		NC_011591.1	3437	699989	203.663	4835	189563	2417	189550
T08	SRR6234980	NC_004005.1	Tomato yellow leaf curl virus	4	226	1040		NC_004005.1	2781	157875	56.7691	1118	56789.6	559	56797.6
T08	SRR6234980	NC_007340.1	Tomato chlorosis virus RNA1	13	210	784		NC_007340.1	8595	25570	2.975	277	4552.63	138	4536.83
T08	SRR6234980	NC_007341.1	Tomato chlorosis virus RNA2	7	210	4677		NC_007341.1	8247	156076	18.9252	1094	18739.1	547	18741.8
T08	SRR6234980	NC_011591.1	Southern tomato virus	2	332	3504		NC_011591.1	3437	662921	192.878	4590	188652	2295	188679
T09	SRR6234981	NC_004005.1	Tomato yellow leaf curl virus	3	372	1818		NC_004005.1	2781	15135	5.4423	110	346966	55	346966
T10	SRR6234982	NC_004005.1	Tomato yellow leaf curl virus	3	211	1645		NC_004005.1	2781	17663	6.3513	136	337264	68	339606
T11	SRR6234983	NC_011591.1	Southern tomato virus	6	224	3423		NC_011591.1	3437	848836	246.97	5920	289582	2960	289582
T12	SRR6234984	NC_011591.1	Southern tomato virus	3	243	3429		NC_011591.1	3437	880153	256.082	6158	289167	3079	289167
T13	SRR6234985	NC_004005.1	Tomato yellow leaf curl virus	5	443	2217		NC_004005.1	2781	71031	25.5415	493	342228	246	341534
T13		NC_007341.1	Tomato chlorosis virus RNA2	2	257	303		NC_007341.1	8247	3181	0.3857	23	5383.96	11	5149.88
T14	SRR6234986	NC_004005.1	Tomato yellow leaf curl virus	3	233	2878		NC_004005.1	2781	71474	25.7008	509	354019	254	354008
T15	SRR6234987	NC_004005.1	Tomato yellow leaf curl virus	2	498	996		NC_004005.1	2781	23117	8.3125	190	11237	95	11237
T15	SRR6234987	NC_007340.1	Tomato chlorosis virus RNA1	9	222	550		NC_007340.1	8595	19366	2.2532	336	6429.69	168	6429.69
T15	SRR6234987	NC_007341.1	Tomato chlorosis virus RNA2	7	264	4380		NC_007341.1	8247	131729	15.973	965	19245.4	482	19225.5
T15	SRR6234987	NC_011591.1	Southern tomato virus	2	227	3447		NC_011591.1	3437	655798	190.805	4589	219601	2294	219553
T16	SRR6234988	NC_004005.1	Tomato yellow leaf curl virus	4	264	895		NC_004005.1	2781	23235	8.3549	197	11464.3	98	11407.9
T16	SRR6234988	NC_007340.1	Tomato chlorosis virus RNA1	13	238	512		NC_007340.1	8595	20886	2.43	354	6665.6	177	6666.68
T16	SRR6234988	NC_007341.1	Tomato chlorosis virus RNA2	9	289	4129		NC_007341.1	8247	136502	16.5517	994	19506.2	497	19509.3
T16	SRR6234988	NC_011591.1	Southern tomato virus	1	.	3460		NC_011591.1	3437	664360	193.297	4634	218202	2317	218237
T17	SRR7668108	NC_001440.1	Cucumber mosaic virus RNA 3	1	.	2177		NC_001440.1	2216	182954	82.5605	1960	90566.9	980	90566.9
T17	SRR7668108	NC_002034.1	Cucumber mosaic virus RNA 1	1	.	3348		NC_002034.1	3357	103741	30.9029	1112	33918.5	556	33918.5
T17	SRR7668108	NC_002035.1	Cucumber mosaic virus RNA 2	3	1182	3029		NC_002035.1	3050	512701	168.099	5138	172495	2569	172495
T17	SRR7668108	NC_004005.1	Tomato yellow leaf curl virus	2	260	867		NC_004005.1	2781	8910	3.2039	94	3461.07	47	3461.07
T17	SRR7668108	NC_007340.1	Tomato chlorosis virus RNA1	1	.	234		NC_007340.1	8595	3455	0.402	52	619.499	26	619.499
T17	SRR7668108	NC_007341.1	Tomato chlorosis virus RNA2	4	229	305		NC_007341.1	8247	7675	0.9306	77	956.044	38	943.628
T17	SRR7668108	NC_011591.1	Southern tomato virus	1	.	3425		NC_011591.1	3437	133050	38.7111	1333	39713.1	666	39683.3
T18	SRR7668109	NC_004005.1	Tomato yellow leaf curl virus	1	.	2609		NC_004005.1	2781	137569	49.4675	1375	118171	687	118085
T18	SRR7668109	NC_007340.1	Tomato chlorosis virus RNA1	10	203	911		NC_007340.1	8595	23402	2.7227	234	6506.96	117	6506.96
T18	SRR7668109	NC_007341.1	Tomato chlorosis virus RNA2	5	412	4610		NC_007341.1	8247	212315	25.7445	2116	61323.6	1058	61323.6
T18	SRR7668109	NC_011591.1	Southern tomato virus	4	209	2193		NC_011591.1	3437	45856	13.3419	459	31918.4	229	31848.9
T19	SRR7668110	NC_004005.1	Tomato yellow leaf curl virus	3	486	897		NC_004005.1	2781	117637	42.3003	1182	85656.4	591	85656.4
T19	SRR7668110	NC_007340.1	Tomato chlorosis virus RNA1	15	259	1208		NC_007340.1	8595	29382	3.4185	305	7151.5	152	7128.05
T19	SRR7668110	NC_007341.1	Tomato chlorosis virus RNA2	1	.	8136		NC_007341.1	8247	205551	24.9243	2056	50242.4	1028	50242.4
T19	SRR7668110	NC_011591.1	Southern tomato virus	1	.	3429		NC_011591.1	3437	141983	41.3102	1419	83204.4	709	83145.7
T20	SRR7668111	NC_011591.1	Southern tomato virus	1	.	3360		NC_011591.1	3437	94978	27.634	953	290951	476	290951
T21	SRR7668112	NC_004005.1	Tomato yellow leaf curl virus	3	294	478		NC_004005.1	2781	5633	2.0255	56	19512.2	28	19512.2
T21	SRR7668112	NC_011591.1	Southern tomato virus	1	.	3367		NC_011591.1	3437	96738	28.1461	962	271216	481	271216
T22	SRR7668113	NC_011591.1	Southern tomato virus	1	.	3543		NC_011591.1	3437	85674	24.927	855	286924	427	286920
T23	SRR7668114	NC_004005.1	Tomato yellow leaf curl virus	1	.	354		NC_004005.1	2781	4279	1.5387	44	5467.05	22	5467.05
T23	SRR7668114	NC_007340.1	Tomato chlorosis virus RNA1	4	212	304		NC_007340.1	8595	9217	1.0724	95	3819.26	47	3779.06
T23	SRR7668114	NC_007341.1	Tomato chlorosis virus RNA2	8	310	3759		NC_007341.1	8247	97408	11.8113	975	40851.7	487	40809.8
T23	SRR7668114	NC_011591.1	Southern tomato virus	1	.	3375		NC_011591.1	3437	178448	51.9197	1780	178954	890	178954
T24	SRR7668115	NC_007340.1	Tomato chlorosis virus RNA1	3	1087	4341		NC_007340.1	8595	82966	9.6528	834	13550.2	417	13552.1
T24	SRR7668115	NC_007341.1	Tomato chlorosis virus RNA2	1	.	8242		NC_007341.1	8247	608229	73.7515	6069	102766	3034	102763
T24	SRR7668115	NC_011591.1	Southern tomato virus	3	823	1246		NC_011591.1	3437	25076	7.2959	256	10401.3	128	10402.7

## Sheet: Table S3
																		Virus	Table S3. Summary of assembled viral genomes from 24 tomato fruit transcriptomes.
		Library	Virus	Virus Name	No. of Contigs	Min Contig Len	Max Contig Len		Name	Length	Bases	Coverage	Reads	RPKM	Frags	FPKM		Virus Name	Library	Virus Name	Accession No. in GenBank	Genome sequences	Length	Protein sequences	Function
																		SRR6234973
		SRR6234973	NC_004005.1	Tomato yellow leaf curl virus	3	304	1469		NC_004005.1	2781	39473	14.1938	296	350120	148	350120		SRR6234974	SRR6234975	Southern tomato virus	OR596862	>STV_T03		>join124-969_971-3313	fusion protein p122
			NC_007341.1	Tomato chlorosis virus RNA2	1	.	287		NC_007341.1	8247	1195	0.1449	8	3190.95	4	3190.95		SRR6234975				GCTACCTAGCGGAATTAAGAACTTTCACAAAAGGGTGAGGTCATTCACGATTTACTGTGAAACATCCAGTGAGAGTCAGATTTCTCGTCGTTGCTTCCGTTGCCTCAGTTTAGATATTCCAATATGGCTGGTGTCGGAGGTTCCGCGGCGGGGCGTGTTCCAAACGCTGCCAACGTTCCTCTTACGGCGAAGGAGAAGGAGAAGACAGTGATGAGGGAGATAGTTGAGATAGGGGAGACCTTTGTCGAGTTGGGTATCGACAAGCGCTACTTTCAGAGAACAACTTACGTCTCCCACATGCTACTACCCAATCAGTATTTCAAGTTGCTCAAGCAGTTCAAAGGAAAGACTGCTGAGGAGTTAGATTTAGCGTTGGGGGCCGCCGTCGCTCATGGAGTG…	3423	MAGVGGSAAGRVPNAANVPLTAKEKEKTVMREIVEIGETFVELGIDKRYFQRTTYVSHMLLPNQYFKLLKQFKGKTAEELDLALGAAVAHGVLRSMRGITFKKFFDFLNWVKTKEGKDALGETMYAQKLEQKGRGDFSIAEVALLHCFETQRNDMLRDEKDVRLKAEEEIADLQRKIVKRREKLEEDLIATKSNYEPVSRYVGLSDYELNCKCWSLYQQFNPDKVTAGAKPTRKQVKEAFDMYAEFVAKTNRLEFLKHGNVKDELQAFINAKILGYEQLGDKGRVVILGVSWQQWVLRWIMKWNQRTRKRLLKNLPVGKLRRGKEMTPCRPLSEIIPMERLEEKRTLQYKLPPQLSRATEVEAEAVSLLYPNARIEVEVRPIGRDTRAIPFSRSRWEVG…
																		SRR6234976						>124-1257	coat protein p42
		SRR6234974	NC_004005.1	Tomato yellow leaf curl virus	2	654	2531		NC_004005.1	2781	40461	14.5491	289	354674	144	354657		SRR6234977						MAGVGGSAAGRVPNAANVPLTAKEKEKTVMREIVEIGETFVELGIDKRYF QRTTYVSHMLLPNQYFKLLKQFKGKTAEELDLALGAAVAHGVLRSMRGIT FKKFFDFLNWVKTKEGKDALGETMYAQKLEQKGRGDFSIAEVALLHCFET QRNDMLRDEKDVRLKAEEEIADLQRKIVKRREKLEEDLIATKSNYEPVSR YVGLSDYELNCKCWSLYQQFNPDKVTAGAKPTRKQVKEAFDMYAEFVAKT NRLEFLKHGNVKDELQAFINAKILGYEQLGDKGKSRYLRRQLAAMGVEMD HEVESEDEEEAAEEPAGGEAEEGEGDDPLQATVGDNPDGEARGEEDTAVQ VASPAVTRNRGRGRGRVTPLSQRKDRG
																		SRR6234978
		SRR6234975	NC_011591.1	Southern tomato virus	1	.	3430		NC_011591.1	3437	1225243	356.486	8539	284358	4269	284357		SRR6234979	SRR6234976	Southern tomato virus	OR596863	>STV_T04		>join126-971_973-3315	fusion protein p122
																		SRR6234980				AAGCTACCTAGCGGAATTAAGAACTTTCACAAAAGGGTGAGGTCATTCACGATTTACTGTGAAACATCCAGTGAGAGTCAGATTTCTCGTCGTTGCTTCCGTTGCCTCAGTTTAGATATTCCAATATGGCTGGTGTCGGAGGTTCCGCGGCGGGGCGTGTTCCAAACGCTGCCAACGTTCCTCTTACGGCGAAGGAGAAGGAGAAGACAGTGATGAGGGAGATAGTTGAGATAGGGGAGACCTTTGTCGAGTTGGGTATCGACAAGCGCTACTTTCAGAGAACAACTTACGTCTCCCACATGCTACTACCCAATCAGTATTTCAAGTTGCTCAAGCAGTTCAAAGGAAAGACTGCTGAGGAGTTAGATTTAGCGTTGGGGGCCGCCGTCGCTCATGGAG…	3425	MAGVGGSAAGRVPNAANVPLTAKEKEKTVMREIVEIGETFVELGIDKRYFQRTTYVSHMLLPNQYFKLLKQFKGKTAEELDLALGAAVAHGVLRSMRGITFKKFFDFLNWVKTKEGKDALGETMYAQKLEQKGRGDFSIAEVALLHCFETQRNDMLRDEKDVRLKAEEEIADLQRKIVKRREKLEEDLIATKSNYEPVSRYVGLSDYELNCKCWSLYQQFNPDKVTAGAKPTRKQVKEAFDMYAEFVAKTNRLEFLKHGNVKDELQAFINAKILGYEQLGDKGRVVILGVSWQQWVLRWIMKWNQRTRKRLLKNLPVGKLRRGKEMTPCRPLSEIIPMERLEEKRTLQYKLPPQLSRATEVEAEAVSLLYPNARIEVEVRPIGRDTRAIPFSRSRWEVG…
		SRR6234976	NC_011591.1	Southern tomato virus	7	242	3435		NC_011591.1	3437	1246496	362.67	8699	285246	4349	285245		SRR6234981						>126-1259	coat protein p42
																		SRR6234982						MAGVGGSAAGRVPNAANVPLTAKEKEKTVMREIVEIGETFVELGIDKRYFQRTTYVSHMLLPNQYFKLLKQFKGKTAEELDLALGAAVAHGVLRSMRGITFKKFFDFLNWVKTKEGKDALGETMYAQKLEQKGRGDFSIAEVALLHCFETQRNDMLRDEKDVRLKAEEEIADLQRKIVKRREKLEEDLIATKSNYEPVSRYVGLSDYELNCKCWSLYQQFNPDKVTAGAKPTRKQVKEAFDMYAEFVAKTNRLEFLKHGNVKDELQAFINAKILGYEQLGDKGKSRYLRRQLAAMGVEMDHEVESEDEEEAAEEPAGGEAEEGEGDDPLQATVGDNPDGEARGEEDTAVQVASPAVTRNRGRGRGRVTPLSQRKDRG
		SRR6234977	NC_004005.1	Tomato yellow leaf curl virus	5	645	1065		NC_004005.1	2781	44985	16.1758	320	352965	160	352965		SRR6234983
																		SRR6234984	SRR6234979	Southern tomato virus	OR596864	>STV_T07		>join124-969_971-3313	fusion protein p122
		SRR6234978	NC_004005.1	Tomato yellow leaf curl virus	2	730	2557		NC_004005.1	2781	39926	14.3567	283	354571	141	354554		SRR6234985				GCTACCTAGCGGAATTAAGAACTTTCACAAAAGGGTGAGGTCATTCACGATTTACTGTGAAACATCCAGTGAGAGTCAGATTTCTCGTCGTTGCTTCCGTTGCCTCAGTTTAGATATTCCAATATGGCTGGTGTCGGAGGTTCCGCGGCGGGGCGTGTTCCAAACGCTGCCAACGTTCCTCTTACGGCGAAGGAGAAGGAGAGGACAGTGATGAGGGAGATAGTTGAGATAGGGGAGACCTTCGTCGAGTTGGGTATCGACAAGCGCTACTTTCAGAGAACGACTTACGTCTCCCACATGCTACTACCTAATCAGTACTTCAAGTTGCTCAAGCAGTTCAAAGGGAAGACTGCTGAGGAGTTAGATTTAGCGTTGGGGGCCGCCGTCGCTCATGGAGTG…	3423	MAGVGGSAAGRVPNAANVPLTAKEKERTVMREIVEIGETFVELGIDKRYFQRTTYVSHMLLPNQYFKLLKQFKGKTAEELDLALGAAVAHGVLRSMRGITFKKFFDFLNWVKTKEGKDALGETMYAQKLEQKGRGDFSIAEVALLHCFETQRNDMLRDEKDVRLKAEEEIADLQRKIVKRREKLEEDLIATKSNYEPVSRYVGLSDYELNCKCWSLYQQFNPDKVTAGAKPTRKQVKEAFDMYAEFVAKTNRLEFLKHGNVKDELQAFINAKILGYEQLGDKGRVVILGVSWQQWVLRWIMKWNQRTRKRLLKNLPVGKLRRGKEMTPCRPLSEIIPMERLEEKRTLQYKLPPQLSRATEVEAEAVSLLYPNARIEVEVRPIGRDTRAIPFSRSRWEVG…
																		SRR6234986						>124-1257	coat protein p42
		SRR6234979	NC_004005.1	Tomato yellow leaf curl virus	4	356	1056		NC_004005.1	2781	158130	56.8608	1123	54414.7	561	54373.6		SRR6234987						MAGVGGSAAGRVPNAANVPLTAKEKERTVMREIVEIGETFVELGIDKRYFQRTTYVSHMLLPNQYFKLLKQFKGKTAEELDLALGAAVAHGVLRSMRGITFKKFFDFLNWVKTKEGKDALGETMYAQKLEQKGRGDFSIAEVALLHCFETQRNDMLRDEKDVRLKAEEEIADLQRKIVKRREKLEEDLIATKSNYEPVSRYVGLSDYELNCKCWSLYQQFNPDKVTAGAKPTRKQVKEAFDMYAEFVAKTNRLEFLKHGNVKDELQAFINAKILGYEQLGDKGKSRYLRRQLAAMGVEMDHEVESEDEEEAAEEPAGGEAEEGEGDDPLQATVGDNPDGEARGEEDTAVQVASPAVTRNRGRGRGRVTPLSQRKDRG
			NC_007340.1	Tomato chlorosis virus RNA1	12	210	805		NC_007340.1	8595	24804	2.8859	344	5393.24	172	5393.97		SRR6234988
			NC_007341.1	Tomato chlorosis virus RNA2	2	1376	7022		NC_007341.1	8247	159633	19.3565	1119	18284	559	18270.1		SRR7668108	SRR6234980	Southern tomato virus	OR596865	>STV_T08		>join123-938_970-3312	fusion protein p122
			NC_011591.1	Southern tomato virus	2	500	3469		NC_011591.1	3437	699989	203.663	4835	189563	2417	189550		SRR7668109				CTACCTAGCGGAATTAAGAACTTTCACAAAAGGGTGAGGTCATTCACGATTTACTGTGAAACATCCAGTGAGAGTCAGATTTCTCGTCGTTGCTTCCGTTGCCTCAGTTTAGATATTCCAATATGGCTGGTGTCGGAGGTTCCGCGGCGGGGCGTGTTCCAAACGCTGCCAACGTTCCTCTTACGGCGAAGGAGAAGGAGAGGACAGTGATGAGGGAGATAGTTGAGATAGGGGAGACCTTCGTCGAGTTGGGTATCGACAAGCGCTACTTTCAGAGAACGACTTACGTCTCCCACATGCTACTACCTAATCAGTACTTCAAGTTGCTCAAGCAGTTCAAAGGGAAGACTGCTGAGGAGTTAGATTTAGCGTTGGGGGCCGCCGTCGCTCATGGAGTGT…	3422	MAGVGGSAAGRVPNAANVPLTAKEKERTVMREIVEIGETFVELGIDKRYFQRTTYVSHMLLPNQYFKLLKQFKGKTAEELDLALGAAVAHGVLRSMRGITFKKFFDFLNWVKTKEGKDALGETMYAQKLEQKGRGDFSIAEVALLHCFETQRNDMLRDEKDVRLKAEEEIADLQRKIVKRREKLEEDLIATKSNYEPVSRYVGLSDYELNCKCWSLYQQFNPDKVTAGAKPTRKQVKEAFDMYAEFVAKTNRLEFLKHGNVKDELQAFINAKILGYEQLGDKGRVVILGVSWQQWVLRWIMKWNQRTRKRLLKNLPVGKLRRGKEMTPCRPLSEIIPMERLEEKRTLQYKLPPQLSRATEVEAEAVSLLYPNARIEVEVRPIGRDTRAIPFSRSRWEVG…
																		SRR7668110						>123-1256	coat protein p42
		SRR6234980	NC_004005.1	Tomato yellow leaf curl virus	4	226	1040		NC_004005.1	2781	157875	56.7691	1118	56789.6	559	56797.6		SRR7668111						MAGVGGSAAGRVPNAANVPLTAKEKERTVMREIVEIGETFVELGIDKRYFQRTTYVSHMLLPNQYFKLLKQFKGKTAEELDLALGAAVAHGVLRSMRGITFKKFFDFLNWVKTKEGKDALGETMYAQKLEQKGRGDFSIAEVALLHCFETQRNDMLRDEKDVRLKAEEEIADLQRKIVKRREKLEEDLIATKSNYEPVSRYVGLSDYELNCKCWSLYQQFNPDKVTAGAKPTRKQVKEAFDMYAEFVAKTNRLEFLKHGNVKDELQAFINAKILGYEQLGDKGKSRYLRRQLAAMGVEMDHEVESEDEEEAAEEPAGGEAEEGEGDDPLQATVGDNPDGEARGEEDTAVQVASPAVTRNRGRGRGRVTPLSQRKDRG
			NC_007340.1	Tomato chlorosis virus RNA1	13	210	784		NC_007340.1	8595	25570	2.975	277	4552.63	138	4536.83		SRR7668112
			NC_007341.1	Tomato chlorosis virus RNA2	7	210	4677		NC_007341.1	8247	156076	18.9252	1094	18739.1	547	18741.8		SRR7668113	SRR6234983	Southern tomato virus	OR596866	>STV_T11		>join117-962_964-3306	fusion protein p122
			NC_011591.1	Southern tomato virus	2	332	3504		NC_011591.1	3437	662921	192.878	4590	188652	2295	188679		SRR7668114				AGCGGAATTAAGAACTTTCACAAAAGGGTGAGGTCATTCACGATTTACTGTGAAACATCCAGTGAGAGTCAGATTTCTCGTCGTTGCTTCCGTTGCCTCAGTTTAGATATTCCAATATGGCTGGTGTCGGAGGTTCCGCGGCGGGGCGTGTTCCAAACGCTGCCAACGTTCCTCTTACGGCGAAGGAGAAGGAGAAGACAGTGATGAGGGAGATAGTTGAGATAGGGGAGACCTTTGTCGAGTTGGGTATCGACAAGCGCTACTTTCAGAGAACAACTTACGTCTCCCACATGCTACTACCCAATCAGTATTTCAAGTTGCTCAAGCAGTTCAAAGGAAAGACTGCTGAGGAGTTAGATTTAGCGTTGGGGGCCGCCGTCGCTCATGGAGTGTTGAGGA…	3416	MAGVGGSAAGRVPNAANVPLTAKEKEKTVMREIVEIGETFVELGIDKRYFQRTTYVSHMLLPNQYFKLLKQFKGKTAEELDLALGAAVAHGVLRSMRGITFKKFFDFLNWVKTKEGKDALGETMYAQKLEQKGRGDFSIAEVALLHCFETQRNDMLRDEKDVRLKAEEEIADLQRKIVKRREKLEEDLIATKSNYEPVSRYVGLSDYELNCKCWSLYQQFNPDKVTAGAKPTRKQVKEAFDMYAEFVAKTNRLEFLKHGNVKDELQAFINAKILGYEQLGDKGRVVILGVSWQQWVLRWIMKWNQRTRKRLLKNLPVGKLRRGKEMTPCRPLSEIIPMERLEEKRTLQYKLPPQLSRATEVEAEAVSLLYPNARIEVEVRPIGRDTRAIPFSRSRWEVG…
																		SRR7668115						>117-1250	coat protein p42
		SRR6234981	NC_004005.1	Tomato yellow leaf curl virus	3	372	1818		NC_004005.1	2781	15135	5.4423	110	346966	55	346966								MAGVGGSAAGRVPNAANVPLTAKEKEKTVMREIVEIGETFVELGIDKRYFQRTTYVSHMLLPNQYFKLLKQFKGKTAEELDLALGAAVAHGVLRSMRGITFKKFFDFLNWVKTKEGKDALGETMYAQKLEQKGRGDFSIAEVALLHCFETQRNDMLRDEKDVRLKAEEEIADLQRKIVKRREKLEEDLIATKSNYEPVSRYVGLSDYELNCKCWSLYQQFNPDKVTAGAKPTRKQVKEAFDMYAEFVAKTNRLEFLKHGNVKDELQAFINAKILGYEQLGDKGKSRYLRRQLAAMGVEMDHEVESEDEEEAAEEPAGGEAEEGEGDDPLQATVGDNPDGEARGEEDTAVQVASPAVTRNRGRGRGRVTPLSQRKDRG
		SRR6234982	NC_004005.1	Tomato yellow leaf curl virus	3	211	1645		NC_004005.1	2781	17663	6.3513	136	337264	68	339606			SRR6234984	Southern tomato virus	OR596867	>STV_T12		>join123-968_970-3312	fusion protein p122
																						CTACCTAGCGGAATTAAGAACTTTCACAAAAGGGTGAGGTCATTCACGATTTACTGTGAAACATCCAGTGAGAGTCAGATTTCTCGTCGTTGCTTCCGTTGCCTCAGTTTAGATATTCCAATATGGCTGGTGTCGGAGGTTCCGCGGCGGGGCGTGTTCCAAACGCTGCCAACGTTCCTCTTACGGCGAAGGAGAAGGAGAAGACAGTGATGAGGGAGATAGTTGAGATAGGGGAGACCTTTGTCGAGTTGGGTATCGACAAGCGCTACTTTCAGAGAACAACTTACGTCTCCCACATGCTACTACCCAATCAGTATTTCAAGTTGCTCAAGCAGTTCAAAGGAAAGACTGCTGAGGAGTTAGATTTAGCGTTGGGGGCCGCCGTCGCTCATGGAGTGT…	3422	MAGVGGSAAGRVPNAANVPLTAKEKEKTVMREIVEIGETFVELGIDKRYFQRTTYVSHMLLPNQYFKLLKQFKGKTAEELDLALGAAVAHGVLRSMRGITFKKFFDFLNWVKTKEGKDALGETMYAQKLEQKGRGDFSIAEVALLHCFETQRNDMLRDEKDVRLKAEEEIADLQRKIVKRREKLEEDLIATKSNYEPVSRYVGLSDYELNCKCWSLYQQFNPDKVTAGAKPTRKQVKEAFDMYAEFVAKTNRLEFLKHGNVKDELQAFINAKILGYEQLGDKGRVVILGVSWQQWVLRWIMKWNQRTRKRLLKNLPVGKLRRGKEMTPCRPLSEIIPMERLEEKRTLQYKLPPQLSRATEVEAEAVSLLYPNARIEVEVRPIGRDTRAIPFSRSRWEVG…
		SRR6234983	NC_011591.1	Southern tomato virus	6	224	3423		NC_011591.1	3437	848836	246.97	5920	289582	2960	289582								>123-1256	coat protein p42
																								MAGVGGSAAGRVPNAANVPLTAKEKEKTVMREIVEIGETFVELGIDKRYFQRTTYVSHMLLPNQYFKLLKQFKGKTAEELDLALGAAVAHGVLRSMRGITFKKFFDFLNWVKTKEGKDALGETMYAQKLEQKGRGDFSIAEVALLHCFETQRNDMLRDEKDVRLKAEEEIADLQRKIVKRREKLEEDLIATKSNYEPVSRYVGLSDYELNCKCWSLYQQFNPDKVTAGAKPTRKQVKEAFDMYAEFVAKTNRLEFLKHGNVKDELQAFINAKILGYEQLGDKGKSRYLRRQLAAMGVEMDHEVESEDEEEAAEEPAGGEAEEGEGDDPLQATVGDNPDGEARGEEDTAVQVASPAVTRNRGRGRGRVTPLSQRKDRG
		SRR6234984	NC_011591.1	Southern tomato virus	3	243	3429		NC_011591.1	3437	880153	256.082	6158	289167	3079	289167
																			SRR6234987	Southern tomato virus	OR596868	>STV_T15		>join126-971_973-3315	fusion protein p122
		SRR6234985	NC_004005.1	Tomato yellow leaf curl virus	5	443	2217		NC_004005.1	2781	71031	25.5415	493	342228	246	341534						AAGCTACCTAGCGGAATTAAGAACTTTCACAAAAGGGTGAGGTCATTCACGATTTACTGTGAAACATCCAGTGAGAGTCAGATTTCTCGTCGTTGCTTCCGTTGCCTCAGTTTAGATATTCCAATATGGCTGGTGTCGGAGGTTCCGCGGCGGGGCGTGTTCCAAACGCTGCCAACGTTCCTCTTACGGCGAAGGAGAAGGAGAGGACAGTGATGAGGGAGATAGTTGAGATAGGGGAGACCTTCGTCGAGTTGGGTATCGACAAGCGCTACTTTCAGAGAACGACTTACGTCTCCCACATGCTACTACCTAATCAGTACTTCAAGTTGCTCAAGCAGTTCAAAGGGAAGACTGCTGAGGAGTTAGATTTAGCGTTGGGGGCCGCCGTCGCTCATGGAG…	3424	MAGVGGSAAGRVPNAANVPLTAKEKERTVMREIVEIGETFVELGIDKRYFQRTTYVSHMLLPNQYFKLLKQFKGKTAEELDLALGAAVAHGVLRSMRGITFKKFFDFLNWVKTKEGKDALGETMYAQKLEQKGRGDFSIAEVALLHCFETQRNDMLRDEKDVRLKAEEEIADLQRKIVKRREKLEEDLIATKSNYEPVSRYVGLSDYELNCKCWSLYQQFNPDKVTAGAKPTRKQVKEAFDMYAEFVAKTNRLEFLKHGNVKDELQAFINAKILGYEQLGDKGRVVILGVSWQQWVLRWIMKWNQRTRKRLLKNLPVGKLRRGKEMTPCRPLSEIIPMERLEEKRTLQYKLPPQLSRATEVEAEAVSLLYPNARIEVEVRPIGRDTRAIPFSRSRWEVG…
			NC_007341.1	Tomato chlorosis virus RNA2	2	257	303		NC_007341.1	8247	3181	0.3857	23	5383.96	11	5149.88								>126-1259	coat protein p42
																								MAGVGGSAAGRVPNAANVPLTAKEKERTVMREIVEIGETFVELGIDKRYFQRTTYVSHMLLPNQYFKLLKQFKGKTAEELDLALGAAVAHGVLRSMRGITFKKFFDFLNWVKTKEGKDALGETMYAQKLEQKGRGDFSIAEVALLHCFETQRNDMLRDEKDVRLKAEEEIADLQRKIVKRREKLEEDLIATKSNYEPVSRYVGLSDYELNCKCWSLYQQFNPDKVTAGAKPTRKQVKEAFDMYAEFVAKTNRLEFLKHGNVKDELQAFINAKILGYEQLGDKGKSRYLRRQLAAMGVEMDHEVESEDEEEAAEEPAGGEAEEGEGDDPLQATVGDNPDGEARGEEDTAVQVASPAVTRNRGRGRGRVTPLSQRKDRG
		SRR6234986	NC_004005.1	Tomato yellow leaf curl virus	3	233	2878		NC_004005.1	2781	71474	25.7008	509	354019	254	354008
																			SRR6234988	Southern tomato virus	OR596869	>STV_T16		>join126-971_973-3315	fusion protein p122
		SRR6234987	NC_004005.1	Tomato yellow leaf curl virus	2	498	996		NC_004005.1	2781	23117	8.3125	190	11237	95	11237						AAGCTACCTAGCGGAATTAAGAACTTTCACAAAAGGGTGAGGTCATTCACGATTTACTGTGAAACATCCAGTGAGAGTCAGATTTCTCGTCGTTGCTTCCGTTGCCTCAGTTTAGATATTCCAATATGGCTGGTGTCGGAGGTTCCGCGGCGGGGCGTGTTCCAAACGCTGCCAACGTTCCTCTTACGGCGAAGGAGAAGGAGAGGACAGTGATGAGGGAGATAGTTGAGATAGGGGAGACCTTCGTCGAGTTGGGTATCGACAAGCGCTACTTTCAGAGAACGACTTACGTCTCCCACATGCTACTACCTAATCAGTACTTCAAGTTGCTCAAGCAGTTCAAAGGGAAGACTGCTGAGGAGTTAGATTTAGCGTTGGGGGCCGCCGTCGCTCATGGAG…	3425	MAGVGGSAAGRVPNAANVPLTAKEKERTVMREIVEIGETFVELGIDKRYFQRTTYVSHMLLPNQYFKLLKQFKGKTAEELDLALGAAVAHGVLRSMRGITFKKFFDFLNWVKTKEGKDALGETMYAQKLEQKGRGDFSIAEVALLHCFETQRNDMLRDEKDVRLKAEEEIADLQRKIVKRREKLEEDLIATKSNYEPVSRYVGLSDYELNCKCWSLYQQFNPDKVTAGAKPTRKQVKEAFDMYAEFVAKTNRLEFLKHGNVKDELQAFINAKILGYEQLGDKGRVVILGVSWQQWVLRWIMKWNQRTRKRLLKNLPVGKLRRGKEMTPCRPLSEIIPMERLEEKRTLQYKLPPQLSRATEVEAEAVSLLYPNARIEVEVRPIGRDTRAIPFSRSRWEVG…
			NC_007340.1	Tomato chlorosis virus RNA1	9	222	550		NC_007340.1	8595	19366	2.2532	336	6429.69	168	6429.69								>126-1259	coat protein p42
			NC_007341.1	Tomato chlorosis virus RNA2	7	264	4380		NC_007341.1	8247	131729	15.973	965	19245.4	482	19225.5								MAGVGGSAAGRVPNAANVPLTAKEKERTVMREIVEIGETFVELGIDKRYFQRTTYVSHMLLPNQYFKLLKQFKGKTAEELDLALGAAVAHGVLRSMRGITFKKFFDFLNWVKTKEGKDALGETMYAQKLEQKGRGDFSIAEVALLHCFETQRNDMLRDEKDVRLKAEEEIADLQRKIVKRREKLEEDLIATKSNYEPVSRYVGLSDYELNCKCWSLYQQFNPDKVTAGAKPTRKQVKEAFDMYAEFVAKTNRLEFLKHGNVKDELQAFINAKILGYEQLGDKGKSRYLRRQLAAMGVEMDHEVESEDEEEAAEEPAGGEAEEGEGDDPLQATVGDNPDGEARGEEDTAVQVASPAVTRNRGRGRGRVTPLSQRKDRG
			NC_011591.1	Southern tomato virus	2	227	3447		NC_011591.1	3437	655798	190.805	4589	219601	2294	219553
																			SRR7668108	Cucumber mosaic virus RNA 3	OR596876	>CMV_RNA3_T17		>81-920		3a protein
		SRR6234988	NC_004005.1	Tomato yellow leaf curl virus	4	264	895		NC_004005.1	2781	23235	8.3549	197	11464.3	98	11407.9						GTGTCGTGTCGTGTTGTCCGCACATTTGAGTCGTGCTGTCCGCACCTCTTTTCTTTTCAGTGTGTTAGAATACCCGAGGCATGGCTCTCCAAGGTACCAGCAGGACTTTAACTCAACAGTCCTCAGCGGCTACGTCTGACGAACTTCAAAAGATATTATTTAGCCCTGAAGCCATTAAGAAAATGGCTGCTGAGTGTGACCTAGGCCGGCATCATTGGATGCGAGCTGATAATGCTATTTCAGTCCGGCCCCTCGTTCCCGAAGTAACCCACGGTCGCATTGTTTCTTTCTTTAAGTCTGGGTATGATGCTGGTGAATTGTGCTCTAAAGGATATATGAGCGTCCCTCAAGTGTTGTGTGCTGTTACTCGAACAGTTTCTACCGATGCTGAAGGGTCCT…	2142	MALQGTSRTLTQQSSAATSDELQKILFSPEAIKKMAAECDLGRHHWMRADNAISVRPLVPEVTHGRIVSFFKSGYDAGELCSKGYMSVPQVLCAVTRTVSTDAEGSLRIYLADLGDKELSPIDKQCVTLHNHDLPALVSFQPTYDCPMETVGNRKRCFAVVIERHGYVGYTGTTASVCSNWQARFSSKNNNYTHIAAGKTLVLPFNRLAEQTKPSAVARLLKSQLNNIEASQYVLTDSKINQNARSESEELNVESPPAAIGSSSASRFETFRPQVVNGL
			NC_007340.1	Tomato chlorosis virus RNA1	13	238	512		NC_007340.1	8595	20886	2.43	354	6665.6	177	6666.68								>1120-1872		capsid protein
			NC_007341.1	Tomato chlorosis virus RNA2	9	289	4129		NC_007341.1	8247	136502	16.5517	994	19506.2	497	19509.3								MDASPRNCVSSTRSRSVCVVIFSLCCRYLSRVMDKSESTSAGRNRRRRPRRGSRSASSSADANFRVLSQQLSRLNKTLATGRPTINHPTFVGSERCKPGYTFTSITLKPPKIDKGSYYGKRLLLPDSVTEFDKKLVSRIQIRVNPLPKFDSTVWVTVRKVPASSDLSVTAISAMFADGASPVLVYQYAASGVQANNKLLYDLSAMRADIGDMRKYAVLVYSKDDALETDELVLHVDIEHQRIPTSGVLPV
			NC_011591.1	Southern tomato virus	1	.	3460		NC_011591.1	3437	664360	193.297	4634	218202	2317	218237			SRR7668108	Cucumber mosaic virus RNA 1	OR596877	>CMV_RNA1_T17		>80-3061	RNA 1	replicase
																						GTACGGTTCAACCCCTGCCTCCCCTGTAAAACTACCCTTTGAAAACCTCTCATTCTTAATCTTTTCTTTGTAAATTCCTATGGCGACGTCCTCGTTCAACATTAATGAATTGGTAGCCTCCCACGGCGATAAAGGACTACTCGCGACCGCCCTCGTTGATAAGGCAGCTCATGAGCAGCTCGAGGAGCAATTACAGCATCAACGTAGGGGCCGTAAGGTCTACGTTCGGAACGTTCTGAGCGTAAAGGATTCCGAAGTTATCCGGAATCGGTATGGAGGAAAGTACGACCTCCATCTTACCCAGCAGGAGTTTGCTCCCCACGGCCTAGCTGGTGCCCTCCGCTTGTGTGAAACTCTCGATTGTCTAGACTCTTTCCCTTCTTCAGGTCTGCGGCAGGA…	3348	MATSSFNINELVASHGDKGLLATALVDKAAHEQLEEQLQHQRRGRKVYVRNVLSVKDSEVIRNRYGGKYDLHLTQQEFAPHGLAGALRLCETLDCLDSFPSSGLRQDLVLDFGGSWVTHYLRGHNVHCCSPCLGIRDKMRHTERLMNMRKIILNDPQQFDGRQPDFCTHPAADCKVQAHFAISIHGGYDMGFRGLCEAMNAHGTTILKGTMMFDGAMMFDDQGIIPELNCQWRKIRNAFSETEDVTPLVGKLNSTVFSRVRKFKTLVAFDFINESTMSYVHDWENIKSFLTDQTYSYKGMTYGIERCVINAGIMTYKIIGVPGMCPPELIRHCIWFPSIKDYVGLKIPASQDLVEWKTVRILTSTLRETEEIAMRCYNDKKAWMEQFKVILGVLSAKSS…
		SRR7668108	NC_001440.1	Cucumber mosaic virus RNA 3	1	.	2177		NC_001440.1	2216	182954	82.5605	1960	90566.9	980	90566.9			SRR7668108	Cucumber mosaic virus RNA 2	OR596878	>CMV_RNA2_T17-1		>70-2643	large ORF	RNA-dependent RNA polymerase
			NC_002034.1	Cucumber mosaic virus RNA 1	1	.	3348		NC_002034.1	3357	103741	30.9029	1112	33918.5	556	33918.5						GTACGGTTCAACCCCTGCCTCCCCTGTAAAACTCCCTAGACTTTTAAATTTCTTTCTAGTATCTTTCTTATGGCTTTTCCTGCCCCCACATTCTCACTCGCCAATCTTTTGAATGGTAGTTACGGTGTCGACACTCCCGAGGATGTGGAACGTTTGCGATCTGAGCAACGTGAAGAGGCTGCTGCGGCCTGTCGTAATTACAGGCCCCTACCCGCTGTGGATGTCAGCGAGAGTGTCACAGAGGATGCGCATTCCCTCCGAACTCCTGACGGAGCTCCCGCTGAGGCGGTGTCTGATGAGTTTGTAACTTATGGTGCTGAAGATTACCTTGAAAAATCTGATGATGAGCTCCTTATCGCTTTTGAGACGATGGTCAAACCCATGCGTATCGGACAACTA…	3001	MAFPAPTFSLANLLNGSYGVDTPEDVERLRSEQREEAAAACRNYRPLPAVDVSESVTEDAHSLRTPDGAPAEAVSDEFVTYGAEDYLEKSDDELLIAFETMVKPMRIGQLWCPAFNKCSFISSIAMARALLLAPRTSHRTMKCFEDLVAAIYTKSDFYYGEECEADDVQMDISSRDVPGYSFEPWSRTSGFEPPPICEACDMIMYQCPCFDFNALKKSCAERTFADDYVIEGLDGVVDNATLLSNLGPFLVPVKCQYEKCPTPTLAIPPDLNRATDRVDINLVQSICDSTLPTHSNYDDSFHQVFVESADYSIDLDHVRLRQSDLIAKIPDSGHMIPVLNTGSGHKRVGTTKEVLTAIKKRNADVPELGDSVNLSRLSKAVAERFFISYINGNSLASSN…
			NC_002035.1	Cucumber mosaic virus RNA 2	3	1182	3029		NC_002035.1	3050	512701	168.099	5138	172495	2569	172495								>2402-2734		2b protein
			NC_004005.1	Tomato yellow leaf curl virus	2	260	867		NC_004005.1	2781	8910	3.2039	94	3461.07	47	3461.07								MELNVGAMTNVELQLARMVEAKKQRRRSHRQNRRERGHKSPSERARSNLRLFRFLPFYQVDGSELTGSYRHANVAELPEPEASRLELSAEDHDFDDTDWFAGNDWAEGVF
			NC_007340.1	Tomato chlorosis virus RNA1	1	.	234		NC_007340.1	8595	3455	0.402	52	619.499	26	619.499			SRR7668108	Cucumber mosaic virus RNA 2	OR596879	>CMV_RNA2_T17-2		>70-2643		RNA-dependent RNA polymerase
			NC_007341.1	Tomato chlorosis virus RNA2	4	229	305		NC_007341.1	8247	7675	0.9306	77	956.044	38	943.628						GTACGGTTCAACCCCTGCCTCCCCTGTAAAACTCCCTAGACTTTTAAATTTCTTTCTAGTATCTTTCTTATGGCTTTTCCTGCCCCCACATTCTCACTCGCCAATCTTTTGAATGGTAGTTACGGTGTCGACACTCCCGAGGATGTGGAACGTTTGCGATCTGAGCAACGTGAAGAGGCTGCTGCGGCCTGTCGTAATTACAGGCCCCTACCCGCTGTGGATGTCAGCGAGAGTGTCACAGAGGATGCGCATTCCCTCCGAACTCCTGACGGAGCTCCCGCTGAGGCGGTGTCTGATGAGTTTGTAACTTATGGTGCTGAAGATTACCTTGAAAAATCTGATGATGAGCTCCTTATCGCTTTTGAGACGATGGTCAAACCCATGCGTATCGGACAACTA…	3001	MAFPAPTFSLANLLNGSYGVDTPEDVERLRSEQREEAAAACRNYRPLPAVDVSESVTEDAHSLRTPDGAPAEAVSDEFVTYGAEDYLEKSDDELLIAFETMVKPMRIGQLWCPAFNKCSFISSIAMARALLLAPRTSHRTMKCFEDLVAAIYTKSDFYYGEECEADDVQMDISSRDVPGYSFEPWSRTSGFEPPPICEACDMIMYQCPCFDFNALKKSCAERTFADDYVIEGLDGVVDNATLLSNLGPFLVPVKCQYEKCPTPTLAIPPDLNRATDRVDINLVQSICDSTLPTHSNYDDSFHQVFVESADYSIDLDHVRLRQSDLIAKIPDSGHMIPVLNTGSGHKRVGTTKEVLTAIKKRNADVPELGDSVNLSRLSKAVAERFFISYINGNSLASSN…
			NC_011591.1	Southern tomato virus	1	.	3425		NC_011591.1	3437	133050	38.7111	1333	39713.1	666	39683.3								>2402-2779		2b protein
																								MELNVGAMTNVELQLARMVEAKKQRRRSHRQNRRERGHKSPSERARSNLRLFRFLPFYQVDGSELTGSYRHANVAELPEPEASRLELSAEDHDFDDTDWFAGNDWAEGVFLKPPLPLPPVFCGGS
		SRR7668109	NC_004005.1	Tomato yellow leaf curl virus	1	.	2609		NC_004005.1	2781	137569	49.4675	1375	118171	687	118085			SRR7668108	Southern tomato virus	OR596870	>STV_T17		>join116-961_963-3305	fusion protein p122
			NC_007340.1	Tomato chlorosis virus RNA1	10	203	911		NC_007340.1	8595	23402	2.7227	234	6506.96	117	6506.96						GCGGAATTAAGAACTTTCACAAAAGGGTGAGGTCATTCACGATTTACTGTGAAACATCCAGTGAGAGTCAGATTTCTCGTCGTTGCTTCCGTTGCCTCAGTTTAGATATTCCAATATGGCTGGTGTCGGAGGTTCCGCGGCGGGGCGTGTTCCAAACGCTGCCAACGTTCCTCTTACGGCGAAGGAGAAGGAGAGGACAGTGATGAGGGAGATAGTTGAGATAGGGGAGACCTTCGTCGAGTTGGGTATCGACAAGCGCTACTTTCAGAGAACGACTTACGTCTCCCACATGCTACTACCTAATCAGTACTTCAAGTTGCTCAAGCAGTTCAAAGGGAAGACTGCTGAGGAGTTAGATTTAGCGTTGGGGGCCGCCGTCGCTCATGGAGTGTTGAGGAG…	3415	MAGVGGSAAGRVPNAANVPLTAKEKERTVMREIVEIGETFVELGIDKRYFQRTTYVSHMLLPNQYFKLLKQFKGKTAEELDLALGAAVAHGVLRSMRGITFKKFFDFLNWVKTKEGKDALGETMYAQKLEQKGRGDFSIAEVALLHCFETQRNDMLRDEKDVRLKAEEEIADLQRKIVKRREKLEEDLIATKSNYEPVSRYVGLSDYELNCKCWSLYQQFNPDKVTAGAKPTRKQVKEAFDMYAEFVAKTNRLEFLKHGNVKDELQAFINAKILGYEQLGDKGRVVILGVSWQQWVLRWIMKWNQRTRKRLLKNLPVGKLRRGKEMTPCRPLSEIIPMERLEEKRTLQYKLPPQLSRATEVEAEAVSLLYPNARIEVEVRPIGRDTRAIPFSRSRWEVG…
			NC_007341.1	Tomato chlorosis virus RNA2	5	412	4610		NC_007341.1	8247	212315	25.7445	2116	61323.6	1058	61323.6								>116-1249	coat protein p42
			NC_011591.1	Southern tomato virus	4	209	2193		NC_011591.1	3437	45856	13.3419	459	31918.4	229	31848.9								MKWNQRTRKRLLKNLPVGKLRRGKEMTPCRPLSEIIPMERLEEKRTLQYKLPPQLSRATEVEAEAVSLLYPNARIEVEVRPIGRDTRAIPFSRSRWEVGVRKVIGGGEVLNWDIDGNKYRGGGCFADAIKLLAGATQRPPQRLLEDCYTITTAREALGLPSDLAVPSGKGSCHVRNYNDDATSGPFLWSFGIKKKYGLDKLLQSLMEDIYCHYSISEATDRALPYFAARVGFRSKLLTMGEAVKKFTECAPMGRCVMMLDALEQFASAPLYNVLSKYTAERSRGQTSFRNTVVRASSDWMHFWDEVKEAAVCVELDWSKFDRERPSEDLDFMIKVICSCFRPKDEVEAKLLRGYGVCMRRALVERRLITDDGGVIHIDGMVPSGSLWTGWLDTALNILY…
		SRR7668110	NC_004005.1	Tomato yellow leaf curl virus	3	486	897		NC_004005.1	2781	117637	42.3003	1182	85656.4	591	85656.4			SRR7668110	Tomato chlorosis virus RNA2	OR596880	>ToCV_RNA2_T19		>222-323	ORF1	small hydrophobic protein
			NC_007340.1	Tomato chlorosis virus RNA1	15	259	1208		NC_007340.1	8595	29382	3.4185	305	7151.5	152	7128.05						GTTTCCTGTGGGTACGCGATGAGCCTCCCCCACGTTAATTACCCCACCGTCACTAGGTGGACGTGATTGTGGGCGCTGCCGGCTTCGGTCGTCGGTGTCTGCTTTCATTTTCTAGTGACGCTATGTTGATTAATATTAACATATAACAAAACAAAACAAAAAGAAAATAAAATAGCAGGCCGAGTACCATAAACTTAACTTAACTGCTCGAGTTTTTGCACATGCCTACGGCTGGTATGTTGCAGCCCCTCTTGCACTTTGTTATAGTGTATGTTATGGTCTCGCCTATACCCCCTTACTCTTTCTTTGTGAAATTTAAATGACCAAATAGTGAGTTTGTACGATCAAATTACTATAAACCGGAAAGTTCAGAGTTACTCTGCACTTTCGAAGTCGGCA…	8136	MPTAGMLQPLLHFVIVYVMVSPIPPYSFFVKFK
			NC_007341.1	Tomato chlorosis virus RNA2	1	.	8136		NC_007341.1	8247	205551	24.9243	2056	50242.4	1028	50242.4								>716-2380	ORF2	heat shock protein 70
			NC_011591.1	Southern tomato virus	1	.	3429		NC_011591.1	3437	141983	41.3102	1419	83204.4	709	83145.7								MSIKAGLDFGTTFSTISCFYNNKLFSLKLNGTEYIPTCLSITPNNEVIVGGPSQVLEASETPSCYFYDLKRWVGVTSVNYEVVKAKINPMYKTRLSNNKVYITGINKGFSTEFSVEQLILHYVNTLVRLFSKTENLKITDLNVSVPADYKSGQRLFMQAVCSSLGFNLRRIVNEPSAAAIYCVSKYPQYAYFYIYDFGGGTFDTSLIVRYGKFVTVADTQGDSFLGGRDIDKAISKFIMDKNALNAPLSADMLASIKEETNSTGRSSYNIISDDGSIINIQFTFDDLVKCVEPFTRRSFSILRSLVSRNKTSNGALFLVGGSSLLRPIQNRADGFARNHGLALIIDPDLRAAVSFGCSMLHAQEDSGNMTYIDCNSHPLMDLGLYCHPRIIIRKPMSVP…
																								>2390-2593	ORF3	P8
		SRR7668111	NC_011591.1	Southern tomato virus	1	.	3360		NC_011591.1	3437	94978	27.634	953	290951	476	290951								MLVCLVLRTNCLVKVLYFSDTPIVESGPLVIRSSDPTIIEDLLEYLPFVTESWNPLILPKESKDFSQ
																								>2545-4098	ORF4	putative movement protein
		SRR7668112	NC_004005.1	Tomato yellow leaf curl virus	3	294	478		NC_004005.1	2781	5633	2.0255	56	19512.2	28	19512.2								MEPVDTSERVKRLFSVVFKKSNNDEKIHKLADYLLKYYSTENRNLYRTTINNKAFSFTSTYSVSGGKVYLDTKEPWQVVKLIIIYLYKVEPGYLKKTNYSPENLFARLRFDDYYDEWNKYFDKDVNDYLADHPEEGCLYTMNDIMKEYPGEEPTAQLTLYRVCNSLGKKISVRELKEGKISAFKIESKTDNAEIGEGVGGNALFKECVETLQSYLLLNSSKAGREKIRANAKIFECYLSSLVPKGLDKKLAANPLVVAKFVNAFTVRTVNSKGFGDNFKAVKELSPELLSFIKRVFLVDARLNEDVLFIALPKNSVVEILGDKFAVGEYLKVQNVLPASSNSSSLPPDIDKCVSDALVTFMRTFGNFQPAFILDIWLFVFGKMTTNSKLWREDNEILVT…
			NC_011591.1	Southern tomato virus	1	.	3367		NC_011591.1	3437	96738	28.1461	962	271216	481	271216								>4080-4316	ORF5	P9
																								MDLEEMIKELGLAKVERFLTVYNQGRFVAFGNIETLLCLINQHFVEFNPQRAKLDIELSEVRDFLRCFESFRSFGLRK
		SRR7668113	NC_011591.1	Southern tomato virus	1	.	3543		NC_011591.1	3437	85674	24.927	855	286924	427	286920								>4316-5089	ORF6	coat protein
																								MENSAVANTGDNGGGRNPLVRPIDDGVDDEVQNLGRRDDSTSLIPANPNRSSSWALLNPDTINYNELRKLKVHSTRGDTLTLTQEEEFEKILESFCRRIIGETPMTDKIFAGFYMSMCQAIVNQGTSVKAAGNNSLENYFEVDGARFKWKTPDLINEVRPKMSDVPNAIRRYARSHEKIIQDFINSGLIKPDYHLQFKHGVLPSHVFGTGDYINGSLMNISDDQLISNLLMKRNALCKGNEGKELYNVNQLASITGC
		SRR7668114	NC_004005.1	Tomato yellow leaf curl virus	1	.	354		NC_004005.1	2781	4279	1.5387	44	5467.05	22	5467.05								>5095-7104	ORF7	minor coat protein
			NC_007340.1	Tomato chlorosis virus RNA1	4	212	304		NC_007340.1	8595	9217	1.0724	95	3819.26	47	3779.06								MDENEIYEDQEDLSARGGGGFYYQTVTLGSGDVFPVDLALTRSAEFDSTIFSLYIRFVIKEGNVRLKIDFGNNWDVTMQQVRLSGWFAAFGKIEKPRTARSGWSYPIKLFKEAGEVIVSISGWRCYKIYNGYPVDRVDLVLAVPVREVTADLKRPLVGDYVNFHDVFTLIKSKNSDITLPNPSLIFNDSTSKVNLDVSPGARKQIAQVKAEKDLNIKNPEDSKPDVPNDSLSEVEYHNHSDVSSVFRLYYTWRVERDFERSVESRIFFPNIFPTDFTILQQMWYGTTAGNVETFVEIGKNERKFNVGVAAWKDNAFGHFKLDGPTLAKISTIPGRFVDHKIEKDSKGHLIVSIDNTVLVRTNKVIVKPSIQIGWEFHLPWDAIGKYGVGNLARFTDIIK…
			NC_007341.1	Tomato chlorosis virus RNA2	8	310	3759		NC_007341.1	8247	97408	11.8113	975	40851.7	487	40809.8								>7108-7806	ORF8	P27
			NC_011591.1	Southern tomato virus	1	.	3375		NC_011591.1	3437	178448	51.9197	1780	178954	890	178954								MEVVYNSDDVNSGVGSGEDVNTTVAKNFYSITHVMSNYRNYTPDEIKDAVNIGYGLLNLCERLDRDVILVSPNSPVYNNYRDAGIPHNLLMENTARYFPIVNPSELGKVLLGHISVLKFLEYFTRYGVDDMLITRLFSNYVLWSTGDVNAALYSIYQQDFHFPVEVRANFNFLFLNSSEIDRRLSNIRRKGYPNSENFNWFKNMISNYLYFDFVFRYSGTKINIERISNYYI
																								>7815-8012	ORF9	P7
		SRR7668115	NC_007340.1	Tomato chlorosis virus RNA1	3	1087	4341		NC_007340.1	8595	82966	9.6528	834	13550.2	417	13552.1								MISIYFTLIGLIFLVVFCFVLLCYFVFTVIKFFAKDKISDDDCPYVNNVAPFGSNRFNSQPPIVR
			NC_007341.1	Tomato chlorosis virus RNA2	1	.	8242		NC_007341.1	8247	608229	73.7515	6069	102766	3034	102763			SRR7668110	Southern tomato virus	OR596871	>STV_T19		>join116-961_963-3305	fusion protein p122
			NC_011591.1	Southern tomato virus	3	823	1246		NC_011591.1	3437	25076	7.2959	256	10401.3	128	10402.7						GCGGAATTAAGAACTTTCACAAAAGGGTGAGGTCATTCACGATTTACTGTGAAACATCCAGTGAGAGTCAGATTTCTCGTCGTTGCTTCCGTTGCCTCAGTTTAGATATTCCAATATGGCTGGTGTCGGAGGTTCCGCGGCGGGGCGTGTTCCAAACGCTGCCAACGTTCCTCTTACGGCGAAGGAGAAGGAGAGGACAGTGATGAGGGAGATAGTTGAGATAGGGGAGACCTTCGTCGAGTTGGGTATCGACAAGCGCTACTTTCAGAGAACGACTTACGTCTCCCACATGCTACTACCTAATCAGTACTTCAAGTTGCTCAAGCAGTTCAAAGGGAAGACTGCTGAGGAGTTAGATTTAGCGTTGGGGGCCGCCGTCGCTCATGGAGTGTTGAGGAG…	3415	MAGVGGSAAGRVPNAANVPLTAKEKERTVMREIVEIGETFVELGIDKRYFQRTTYVSHMLLPNQYFKLLKQFKGKTAEELDLALGAAVAHGVLRSMRGITFKKFFDFLNWVKTKEGKDALGETMYAQKLEQKGRGDFSIAEVALLHCFETQRNDMLRDEKDVRLKAEEEIADLQRKIVKRREKLEEDLIATKSNYEPVSRYVGLSDYELNCKCWSLYQQFNPDKVTAGAKPTRKQVKEAFDMYAEFVAKTNRLEFLKHGNVKDELQAFINAKILGYEQLGDKGRVVILGVSWQQWVLRWIMKWNQRTRKRLLKNLPVGKLRRGKEMTPCRPLSEIIPMERLEEKRTLQYKLPPQLSRATEVEAEAVSLLYPNARIEVEVRPIGRDTRAIPFSRSRWEVG…
																								>116-1249	coat protein p42
																								MAGVGGSAAGRVPNAANVPLTAKEKERTVMREIVEIGETFVELGIDKRYFQRTTYVSHMLLPNQYFKLLKQFKGKTAEELDLALGAAVAHGVLRSMRGITFKKFFDFLNWVKTKEGKDALGETMYAQKLEQKGRGDFSIAEVALLHCFETQRNDMLRDEKDVRLKAEEEIADLQRKIVKRREKLEEDLIATKSNYEPVSRYVGLSDYELNCKCWSLYQQFNPDKVTAGAKPTRKQVKEAFDMYAEFVAKTNRLEFLKHGNVKDELQAFINAKILGYEQLGDKGKSRYLRRQLAAMGVEMDHEVESEDEEEAAEEPAGGEAEEGEGDDPLQATVGDNPDGEARGEEDTAVQVASPAVTRNRGRGRGRVTPLSQRKDRG
																			SRR7668111	Southern tomato virus	OR596872	>STV_T20		>join103-948_950-3292	fusion protein p122
																						CTTTCACAAAAGGGTGAGGTCATTCACGATTTACTGTGAAACATCCAGTGAGAGTCAGATTTCTCGTCGTTGCTTCCGTTGCCTCAGTTTAGATATTCCAATATGGCTGGTGTCGGAGGTTCCGCGGCGGGGCGTGTTCCAAACGCTGCCAACGTTCCTCTTACGGCGAAGGAGAAGGAGAGGACAGTGATGAGGGAGATAGTTGAGATAGGGGAGACCTTCGTCGAGTTGGGTATCGACAAGCGCTACTTTCAGAGAACGACTTACGTCTCCCACATGCTACTACCTAATCAGTACTTCAAGTTGCTCAAGCAGTTCAAAGGGAAGACTGCTGAGGAGTTAGATTTAGCGTTGGGGGCCGCCGTCGCTCATGGAGTGTTGAGGAGCATGCGGGGCATA…	3360	MAGVGGSAAGRVPNAANVPLTAKEKERTVMREIVEIGETFVELGIDKRYFQRTTYVSHMLLPNQYFKLLKQFKGKTAEELDLALGAAVAHGVLRSMRGITFKKFFDFLNWVKTKEGKDALGETMYAQKLEQKGRGDFSIAEVALLHCFETQRNDMLRDEKDVRLKAEEEIADLQRKIVKRREKLEEDLIATKSNYEPVSRYVGLSDYELNCKCWSLYQQFNPDKVTAGAKPTRKQVKEAFDMYAEFVAKTNRLEFLKHGNVKDELQAFINAKILGYEQLGDKGRVVILGVSWQQWVLRWIMKWNQRTRKRLLKNLPVGKLRRGKEMTPCRPLSEIIPMERLEEKRTLQYKLPPQLSRATEVEAEAVSLLYPNARIEVEVRPIGRDTRAIPFSRSRWEVG…
																								>103-1236	coat protein p42
																								MAGVGGSAAGRVPNAANVPLTAKEKERTVMREIVEIGETFVELGIDKRYFQRTTYVSHMLLPNQYFKLLKQFKGKTAEELDLALGAAVAHGVLRSMRGITFKKFFDFLNWVKTKEGKDALGETMYAQKLEQKGRGDFSIAEVALLHCFETQRNDMLRDEKDVRLKAEEEIADLQRKIVKRREKLEEDLIATKSNYEPVSRYVGLSDYELNCKCWSLYQQFNPDKVTAGAKPTRKQVKEAFDMYAEFVAKTNRLEFLKHGNVKDELQAFINAKILGYEQLGDKGKSRYLRRQLAAMGVEMDHEVESEDEEEAAEEPAGGEAEEGEGDDPLQATVGDNPDGEARGEEDTAVQVASPAVTRNRGRGRGRVTPLSQRKDRG
																			SRR7668112	Southern tomato virus	OR596873	>STV_T21		>join104-949_951-3293	fusion protein p122
																						ACTTTCACAAAAGGGTGAGGTCATTCACGATTTACTGTGAAACATCCAGTGAGAGTCAGATTTCTCGTCGTTGCTTCCGTTGCCTCAGTTTAGATATTCCAATATGGCTGGTGTCGGAGGTTCCGCGGCGGGGCGTGTTCCAAACGCTGCCAACGTTCCTCTTACGGCGAAGGAGAAGGAGAGGACAGTGATGAGGGAGATAGTTGAGATAGGGGAGACCTTCGTCGAGTTGGGTATCGACAAGCGCTACTTTCAGAGAACGACTTACGTCTCCCACATGCTACTACCTAATCAGTACTTCAAGTTGCTCAAGCAGTTCAAAGGGAAGACTGCTGAGGAGTTAGATTTAGCGTTGGGGGCCGCCGTCGCTCATGGAGTGTTGAGGAGCATGCGGGGCAT…	3367	MAGVGGSAAGRVPNAANVPLTAKEKERTVMREIVEIGETFVELGIDKRYFQRTTYVSHMLLPNQYFKLLKQFKGKTAEELDLALGAAVAHGVLRSMRGITFKKFFDFLNWVKTKEGKDALGETMYAQKLEQKGRGDFSIAEVALLHCFETQRNDMLRDEKDVRLKAEEEIADLQRKIVKRREKLEEDLIATKSNYEPVSRYVGLSDYELNCKCWSLYQQFNPDKVTAGAKPTRKQVKEAFDMYAEFVAKTNRLEFLKHGNVKDELQAFINAKILGYEQLGDKGRVVILGVSWQQWVLRWIMKWNQRTRKRLLKNLPVGKLRRGKEMTPCRPLSEIIPMERLEEKRTLQYKLPPQLSRATEVEAEAVSLLYPNARIEVEVRPIGRDTRAIPFSRSRWEVG…
																								>104-1237	coat protein p42
																								MAGVGGSAAGRVPNAANVPLTAKEKERTVMREIVEIGETFVELGIDKRYFQRTTYVSHMLLPNQYFKLLKQFKGKTAEELDLALGAAVAHGVLRSMRGITFKKFFDFLNWVKTKEGKDALGETMYAQKLEQKGRGDFSIAEVALLHCFETQRNDMLRDEKDVRLKAEEEIADLQRKIVKRREKLEEDLIATKSNYEPVSRYVGLSDYELNCKCWSLYQQFNPDKVTAGAKPTRKQVKEAFDMYAEFVAKTNRLEFLKHGNVKDELQAFINAKILGYEQLGDKGKSRYLRRQLAAMGVEMDHEVESEDEEEAAEEPAGGEAEEGEGDDPLQATVGDNPDGEARGEEDTAVQVASPAVTRNRGRGRGRVTPLSQRKDRG
																			SRR7668113	Southern tomato virus	OR596874	>STV_T22		>join106-951_953-3433	fusion protein p122
																						GAACTTTCACAAAAGGGTGAGGTCATTCACGATTTACTGTGAAACATCCAGTGAGAGTCAGATTTCTCGTCGTTGCTTCCGTTGCCTCAGTTTAGATATTCCAATATGGCTGGTGTCGGAGGTTCCGCGGCGGGGCGTGTTCCAAACGCTGCCAACGTTCCTCTTACGGCGAAGGAGAAGGAGAGGACAGTGATGAGGGAGATAGTTGAGATAGGGGAGACCTTCGTCGAGTTGGGTATCGACAAGCGCTACTTTCAGAGAACGACTTACGTCTCCCACATGCTACTACCTAATCAGTACTTCAAGTTGCTCAAGCAGTTCAAAGGGAAGACTGCTGAGGAGTTAGATTTAGCGTTGGGGGCCGCCGTCGCTCATGGAGTGTTGAGGAGCATGCGGGGC…	3543	MAGVGGSAAGRVPNAANVPLTAKEKERTVMREIVEIGETFVELGIDKRYFQRTTYVSHMLLPNQYFKLLKQFKGKTAEELDLALGAAVAHGVLRSMRGITFKKFFDFLNWVKTKEGKDALGETMYAQKLEQKGRGDFSIAEVALLHCFETQRNDMLRDEKDVRLKAEEEIADLQRKIVKRREKLEEDLIATKSNYEPVSRYVGLSDYELNCKCWSLYQQFNPDKVTAGAKPTRKQVKEAFDMYAEFVAKTNRLEFLKHGNVKDELQAFINAKILGYEQLGDKGRVVILGVSWQQWVLRWIMKWNQRTRKRLLKNLPVGKLRRGKEMTPCRPLSEIIPMERLEEKRTLQYKLPPQLSRATEVEAEAVSLLYPNARIEVEVRPIGRDTRAIPFSRSRWEVG…
																								>106-1239	coat protein p42
																								MAGVGGSAAGRVPNAANVPLTAKEKERTVMREIVEIGETFVELGIDKRYFQRTTYVSHMLLPNQYFKLLKQFKGKTAEELDLALGAAVAHGVLRSMRGITFKKFFDFLNWVKTKEGKDALGETMYAQKLEQKGRGDFSIAEVALLHCFETQRNDMLRDEKDVRLKAEEEIADLQRKIVKRREKLEEDLIATKSNYEPVSRYVGLSDYELNCKCWSLYQQFNPDKVTAGAKPTRKQVKEAFDMYAEFVAKTNRLEFLKHGNVKDELQAFINAKILGYEQLGDKGKSRYLRRQLAAMGVEMDHEVESEDEEEAAEEPAGGEAEEGEGDDPLQATVGDNPDGEARGEEDTAVQVASPAVTRNRGRGRGRVTPLSQRKDRG
																			SRR7668114	Southern tomato virus	OR596875	>STV_T23		>join120-965_967-3309	fusion protein p122
																						CCTAGCGGAATTAAGAACTTTCACAAAAGGGTGAGGTCATTCACGATTTACTGTGAAACATCCAGTGAGAGTCAGATTTCTCGTCGTTGCTTCCGTTGCCTCAGTTTAGATATTCCAATATGGCTGGTGTCGGAGGTTCCGCGGCGGGGCGTGTTCCAAACGCTGCCAACGTTCCTCTTACGGCGAAGGAGAAGGAGAGGACAGTGATGAGGGAGATAGTTGAGATAGGGGAGACCTTCGTCGAGTTGGGTATCGACAAGCGCTACTTTCAGAGAACAACTTACGTCTCCCACATGCTACTACCTAATCAGTACTTCAAGTTGCTCAAGCAGTTCAAAGGGAAGACTGCTGAGGAGTTAGATTTAGCGTTGGGGGCCGCCGTCGCTCATGGAGTGTTGA…	3377	MAGVGGSAAGRVPNAANVPLTAKEKERTVMREIVEIGETFVELGIDKRYFQRTTYVSHMLLPNQYFKLLKQFKGKTAEELDLALGAAVAHGVLRSMRGITFKKFFDFLNWVKTKEGKDALGETMYAQKLEQKGRGDFSIAEVALLHCFETQRNDMLRDEKDVRLKAEEEIADLQRKIVKRREKLEEDLIATKSNYEPVSRYVGLSDYELNCKCWSLYQQFNPDKVTAGAKPTRKQVKEAFDMYAEFVAKTNRLEFLKHGNVKGELQAFINAKILGYEQLGDKGRVVILGVSWQQWVLRWIMKWNQRTRKRLLKNLPVGKLRRGKEMTPCRPLSEIIPMERLEEKRTLQYKLPPQLSRATEVEAEAVSLLYPNARIEVEVRPIGRDTRAIPFSRSRWEVG…
																								>120-1253	coat protein p42
																								MAGVGGSAAGRVPNAANVPLTAKEKERTVMREIVEIGETFVELGIDKRYFQRTTYVSHMLLPNQYFKLLKQFKGKTAEELDLALGAAVAHGVLRSMRGITFKKFFDFLNWVKTKEGKDALGETMYAQKLEQKGRGDFSIAEVALLHCFETQRNDMLRDEKDVRLKAEEEIADLQRKIVKRREKLEEDLIATKSNYEPVSRYVGLSDYELNCKCWSLYQQFNPDKVTAGAKPTRKQVKEAFDMYAEFVAKTNRLEFLKHGNVKGELQAFINAKILGYEQLGDKGKSRYLRRQLAAMGVEMDHEVESEDEEEAAEEPAGGEAEEGEGDDPLQATVGDNPDGEARGEEDTAVQVASPAVTRNRGRGRGRVTPLSQRKDRG
																			SRR7668115	Tomato chlorosis virus RNA2	OR596881	>ToCV_RNA2_T24		>222-323	ORF1	small hydrophobic protein
																						GTTTCCTGTGGGTACGCGATGAGCCTCCCCCACGTTAATTACCCCACCGTCACTAGGTGGACGTGATTGTGGGCGCTGCCGGCTTCGGTCGTCGGTGTCTGCTTTCATTTTCTAGTGACGCTATGTTGATTAATATTAACATATAACAAAACAAAACAAAAAGAAAATAAAATAGCAGGCCGAGTACCATAAACTTAACTTAACTGCTCGAGTTTTTGCACATGCCTACGGCTGGTATGTTGCAGCCCCTCTTGCACTTTGTTATAGTGTATGTTATGGTCTCGCCTATACCCCCTTACTCTTTCTTTGTGAAATTTAAATGACCAAATAGTGAGTTTGTACGATCAAATTACTATAAACCGGAAAGTTCAGAGTTACTCTGCACTTTCGAAGTCGGCA…	8225	MPTAGMLQPLLHFVIVYVMVSPIPPYSFFVKFK
																								>716-2380	ORF2	heat shock protein 70
																								MSIKAGLDFGTTFSTISCFYNNKLFSLKLNGTEYIPTCLSITPNNEVIVGGPSQVLEASETPSCYFYDLKRWVGVTSVNYEVVKAKINPMYKTRLSNNKVYITGINKGFSTEFSVEQLILHYVNTLVRLFSKTENLKITDLNVSVPADYKSGQRLFMQAVCSSLGFNLRRIVNEPSAAAIYCVSKYPQYAYFYIYDFGGGTFDTSLIVRYGKFVTVADTQGDSFLGGRDIDKAISKFIMDKNALNAPLSADMLASIKEETNSTGRSSYNIISDDGSIINIQFTFDDLVKCVEPFTRRSFSILRSLVSRNKTSNGALFLVGGSSLLRPIQNRADGFARNHGLALIIDPDLRAAVSFGCSMLHAQEDSGNMTYIDCNSHPLMDLGLYCHPRIIIRKPMSVP…
																								>2390-2593	ORF3	P8
																								MLVCLVLRTNCLVKVLYFSDTPIVESGPLVIRSSDPTIIEDLLEYLPFVTESWNPLILPKESKDFSQ
																								>2545-4098	ORF4	putative movement protein
																								MEPVDTSERVKRLFSVVFKKSNNDEKIHKLADYLLKYYSTENRNLYRTTINNKAFSFTSTYSVSGGKVYLDTKEPWQVVKLIIIYLYKVEPGYLKKTNYSPENLFARLRFDDYYDEWNKYFDKDVNDYLADHPEEGCLYTMNDIMKEYPGEEPTAQLTLYRVCNSLGKKISVRELKEGKISAFKIESKTDNAEIGEGVGGNALFKECVETLQSYLLLNSSKAGREKIRANAKIFECYLSSLVPKGLDKKLAANPLVVAKFVNAFTVRTVNSKGFGDNFKAVKELSPELLSFIKRVFLVDARLNEDVLFIALPKNSVVEILGDKFAVGEYLKVQNVLPASSNSSSLPPDIDKCVSDALVTFMRTFGNFQPAFILDIWLFVFGKMTTNSKLWREDNEILVT…
																								>4080-4316	ORF5	P9
																								MDLEEMIKELGLAKVERFLTVYNQGRFVAFGNIETLLCLINQHFVEFNPQRAKLDIELSEVRDFLRCFESFRSFGLRK
																								>4316-5089	ORF6	coat protein
																								MENSAVANTGDNGGGRNPLVRPIDDGVDDEVQNLGRRDDSTSLIPANPNRSSSWALLNPDTINYNELRKLKVHSTRGDTLTLTQEEEFEKILESFCRRIIGETPMTDKIFAGFYMSMCQAIVNQGTSVKAAGNNSLENYFEVDGARFKWKTPDLINEVRPKMSDVPNAIRRYARSHEKIIQDFINSGLIKPDYHLQFKHGVLPSHVFGTGDYINGSLMNISDDQLISNLLMKRNALCKGNEGKELYNVNQLASITGC
																								>5095-7104	ORF7	minor coat protein
																								MDENEIYEDQEDLSARGGGGFYYQTVTLGSGDVFPVDLALTRSAEFDSTIFSLYIRFVIKEGNVRLKIDFGNNWDVTMQQVRLSGWFAAFGKIEKPRTARSGWSYPIKLFKEAGEVIVSISGWRCYKIYNGYPVDRVDLVLAVPVREVTADLKRPLVGDYVNFHDVFTLIKSKNSDITLPNPSLIFNDSTSKVNLDVSPGARKQIAQVKAEKDLNIKNPEDSKPDVPNDSLSEVEYHNHSDVSSVFRLYYTWRVERDFERSVESRIFFPNIFPTDFTILQQMWYGTTAGNVETFVEIGKNERKFNVGVAAWKDNAFGHFKLDGPTLAKISTIPGRFVDHKIEKDSKGHLIVSIDNTVLVRTNKVIVKPSIQIGWEFHLPWDAIGKYGVGNLARFTDIIK…
																								>7108-7806	ORF8	P27
																								MEVVYNSDDVNSGVGSGEDVNTTVAKNFYSITHVMSNYRNYTPDEIKDAVNIGYGLLNLCERLDRDVILVSPNSPVYNNYRDAGIPHNLLMENTARYFPIVNPSELGKVLLGHISVLKFLEYFTRYGVDDMLITRLFSNYVLWSTGDVNAALYSIYQQDFHFPVEVRANFNFLFLNSSEIDRRLSNIRRKGYPNSENFNWFKNMISNYLYFDFVFRYSGTKINIERISNYYI
																								>7815-8012	ORF9	P7
																								MISIYFTLIGLIFLVVFCFVLLCYFVFTVIKFFAKDKISDDDCPYVNNVAPFGSNRFNSQPPIVR
